# Supplementary material for: Correlation of the High-Resolution Computed Tomography Patterns of Intrathoracic Sarcoidosis with Serum Levels of SAA, CA 15.3, SP-D, and Other Biomarkers of Interstitial Lung Disease
Source: Int J Mol Sci. 2023 Jun 28;24(13):10794. doi: 10.3390/ijms241310794 (PMC10341825; doi:10.3390/ijms241310794)
Supplement: Supplementary file 1 [file ijms-24-10794-s001.zip]

Archive with 1 entries (1 files):
- ijms-2432187-supplementary.pdf
